# Supplementary material for: A review of the machine learning datasets in mammography, their adherence to the FAIR principles and the outlook for the future
Source: Sci Data. 2023 Sep 8;10:595. doi: 10.1038/s41597-023-02430-6 (PMC10491669; doi:10.1038/s41597-023-02430-6)
Supplement: Supplementary file 1 — Quantisation framework taken from Bishop, Bradley Wade, and Carolyn Hank. [file 41597_2023_2430_MOESM1_ESM.xlsx]

## Sheet: Sheet1
Dataset (Raw)	F	A	I	R1	R2	R3
DDSM	4	2	0	1	4	0
CBIS-DDSM	4	4	3	4	4	0
MIAS	4	4	1	1	4	4
BCDR	4	0	3	1	4	0
InBreast	4	4	3	4	4	0
CMMD	4	4	3	0	4	0
OPTIMAM	4	0	3	4	4	0
Dataset (Normalised)
DDSM	5	3	1	2	5	1
CBIS-DDSM	5	5	5	5	5	1
MIAS	5	5	2	2	5	5
BCDR	5	1	5	2	5	1
InBreast	5	5	5	5	5	1
CMMD	5	5	5	1	5	1
OPTIMAM	5	1	5	5	5	1
Notes: Quantisation framework taken from Bishop, Bradley Wade, and Carolyn Hank. "Measuring FAIR principles to inform fitness for use." (2018). Metrics have been normalised to a scale of 1-5 and used to illustrate the key differences between the datasets in Figure 1.
